# Supplementary material for: Digital Health for Patients Undergoing Cardiac Surgery: A Systematic Review
Source: Healthcare (Basel). 2023 Aug 28;11(17):2411. doi: 10.3390/healthcare11172411 (PMC10487407; doi:10.3390/healthcare11172411)
Supplement: Supplementary file 1 [file healthcare-11-02411-s001.zip]

Archive with 1 entries (1 files):
- healthcare-2544674-supplementary.pdf
